# Supplementary material for: Goldilocks Dilemma: LPS Works Both as the Initial Target and a Barrier for the Antimicrobial Action of Cationic AMPs on E. coli
Source: Biomolecules. 2023 Jul 20;13(7):1155. doi: 10.3390/biom13071155 (PMC10377513; doi:10.3390/biom13071155)
Supplement: Supplementary file 1 [file biomolecules-13-01155-s001.zip]

Archive with 1 entries (1 files):
- biomolecules-2492194-supplementary.pdf
